# Supplementary material for: Lung Function Testing and Prediction Equations in Adult Population from Maputo, Mozambique
Source: Int J Environ Res Public Health. 2020 Jun 24;17(12):4535. doi: 10.3390/ijerph17124535 (PMC7344554; doi:10.3390/ijerph17124535)
Supplement: Supplementary file 1 [file ijerph-17-04535-s001.zip]

Archive with 1 entries (1 files):
- ijerph-767205-SI.docx
